# Supplementary material for: Dexamethasone-Loaded Nanostructured Lipid Carriers for the Treatment of Dry Eye Disease
Source: Pharmaceutics. 2021 Jun 18;13(6):905. doi: 10.3390/pharmaceutics13060905 (PMC8234689; doi:10.3390/pharmaceutics13060905)
Supplement: Supplementary file 1 [file pharmaceutics-13-00905-s001.zip]

Archive with 1 entries (1 files):
- pharmaceutics-1081004-supplementary.pdf
